# Supplementary material for: Investigating associations between nematode infection and three measures of sociality in Asian elephants
Source: Behav Ecol Sociobiol. 2022 Jun 24;76(7):87. doi: 10.1007/s00265-022-03192-8 (PMC9232411; doi:10.1007/s00265-022-03192-8)
Supplement: Supplementary file 1 — Supplementary file1 (R 7 KB) [file 265_2022_3192_MOESM1_ESM.r]

#-#-#-#-#-#-#-#-#-#-#-#-#-#-#-#-#-#-#-#-#-#-#-#-#-#-#-#-#-#-#-#-#-#
#-#-#                                                         #-#-#
#-#-#         Accompanying code for Lynsdale et al.           #-#-#
#-#-#   Nematode infection and sociality in Asian elephants   #-#-#
#-#-#                                                         #-#-#
#-#-#-#-#-#-#-#-#-#-#-#-#-#-#-#-#-#-#-#-#-#-#-#-#-#-#-#-#-#-#-#-#-#

## NB. This code details the statistical analysis in Lynsdale et al. "Investigating associations
## between nematode infection and three measures of sociality in Asian elephants" (BEAS-D-22-00049)
## that relates to our final model structure.

rm(list=ls())

# 1. Calling packages ----
library(tidyverse)
library (glmmTMB)
library(MASS)

# 2. Reading in data ----
spdat<-read.csv("final_data_anonymised.csv", stringsAsFactors = TRUE)
save(spdat, file = "spdat.RData")
names(spdat)
str(spdat)
plot(spdat$fec)
glimpse(spdat)
load("spdat.RData")

## This is the data, which contains 130 measures of FECs (faecal egg counts) for nematode parasites in 
## Asian elephant hosts. Here, we test associations between FECs and three social measures; solitary
## behaviour, work group size and work group sex ratio, and we account for covariates and random factors.

## This data includes:
## Elephant host ID number (id), work group ID (wg_groupID), work group size (wg_groupsize),
## work group sex ratio (fm_sex_ratio), solitary behaviour (solitary), elephant sex (sex.y), 
## elephant age at the time of sampling (agesampling), elephant host origin (origin), 
## time since last deworming (dayslasttreat), FEC (fec), year of collection (year) and sampler (sampler)


# 3. Reformatting variables  #############################

## This converts collection year, solitary and working group ID number to factors
spdat <- spdat %>% 
  mutate(year = as.factor(year), solitary =as.factor(solitary), wg_groupID = as.factor(wg_groupID)) %>% 
  dplyr::select(id, wg_groupsize, wg_groupID, fm_sex_ratio, solitary, sex, agesampling,
                origin, dayslasttreat, fec, year, sampler)


# 4. GLMMS & LRTs     #############################

## We ran log likelihood ratio tests (LRTs) and carried out separate generalized linear mixed effects models (GLMMs)
## with FECs as a response term  for each social measure of interest:
## Solitary behaviour, working group size and working group sex ratio

## Initial LRTs checked for the significance of each fixed / random terms by comparing a starting model 
## structure with a replicate which does not include the term being tested. This follows the approach in 
## Lynsdale et al., 2015, Lynsdale et al., 2020 etc.

## Starting models included; age at sampling (agesampling), sex (sex.y), time since deworming (dayslasttreat),
## sampler (sampler), elephant origin (origin), sociality measure (solitary behaviour; solitary /
## working group size; wg_groupsize / working group sex ratio; fm_sex_ratio), sample collection year,
## elephant ID number (id) and working group ID number (wg_groupID). Each term was tested in turn.

## If a term was not signficant it was dropped from the final model structure. Remaining significant terms of
## the final model structure were then re-tested using LRTs.

## This code shows our final model structure (containing only significant terms and terms of interest), 
## and final model term testing via LRTs.


#### 1. Solitary behaviour ####


## LRTs testing final model structure terms

modfinal_sol <- glmmTMB(fec ~ dayslasttreat+solitary+
                          (1|wg_groupID),
                        family=nbinom2, data = spdat)


modfinal_sol_notreat <- glmmTMB(fec ~ solitary+
                                  (1|wg_groupID),
                                family=nbinom2, data = spdat)

modfinal_sol_nosol<-glmmTMB(fec ~ dayslasttreat+
                              (1|wg_groupID),
                            family=nbinom2, data = spdat)

## LRT outputs used in Table 1
anova(modfinal_sol, modfinal_sol_nosol)
anova(modfinal_sol, modfinal_sol_notreat)

## model summary used in Table 1
summary(modfinal_sol)

## Finally, we test for interaction terms between sex and the sociality measure 
## using the final model structure

modfinalsol_sexint <- glmmTMB(fec ~ dayslasttreat+sex*solitary+
                             (1|wg_groupID),
                           family=nbinom2, data = spdat)

modfinalsol_nosexint <- glmmTMB(fec ~ dayslasttreat+sex+solitary+
                               (1|wg_groupID),
                             family=nbinom2, data = spdat)

## LRT output used in Table 2
anova(modfinalsol_sexint, modfinalsol_nosexint)


#### 2. Work group size ####


## LRTs testing final model structure terms

modfinal_wgs<-glmmTMB(fec ~ dayslasttreat+wg_groupsize+
                     (1|wg_groupID),
                   family=nbinom2, data = spdat)

modfinal_wgs__nowgs<-glmmTMB(fec ~ dayslasttreat+
                         (1|wg_groupID),
                       family=nbinom2, data = spdat)

modfinal_wgs_notreat<-glmmTMB(fec ~ wg_groupsize+
                            (1|wg_groupID),
                          family=nbinom2, data = spdat)


## LRT outputs used in Table 1
anova(modfinal_wgs, modfinal_wgs__nowgs)
anova(modfinal_wgs, modfinal_wgs_notreat)

## model summary used in Table 1
summary(modfinal_wgs)


## Finally, we test for interaction terms between sex and the sociality measure 
## using the final model structure

modfinal_wgs_sex<-glmmTMB(fec ~ dayslasttreat+wg_groupsize+sex+
                        (1|wg_groupID),
                      family=nbinom2, data = spdat)

modfinal_wgs_sexint<-glmmTMB(fec ~ dayslasttreat+wg_groupsize*sex+
                           (1|wg_groupID),
                         family=nbinom2, data = spdat)

## LRT output used in Table 2
anova(modfinal_wgs_sex, modfinal_wgs_sexint)


#### 3. Work group sex ratio ####


## LRTs testing final model structure terms

modfinal_sr<-glmmTMB(fec ~ dayslasttreat+fm_sex_ratio+
                     (1|wg_groupID),
                   family=nbinom2, data = spdat)

modfinal_sr_nosr<-glmmTMB(fec ~ dayslasttreat+
                         (1|wg_groupID),
                       family=nbinom2, data = spdat)

modfinal_sr_notreat<-glmmTMB(fec ~ fm_sex_ratio+
                            (1|wg_groupID),
                          family=nbinom2, data = spdat)

## LRT outputs used in Table 1
anova(modfinal_sr, modfinal_sr_nosr)
anova(modfinal_sr, modfinal_sr_notreat)

## model summary used in Table 1
summary(modfinal_sr)

## Finally, we test for interaction terms between sex and the sociality measure 
## using the final model structure

modfinal_sr_sex<-glmmTMB(fec ~ dayslasttreat+fm_sex_ratio+sex+
                           (1|wg_groupID),
                         family=nbinom2, data = spdat)

modfinal_sr_sexint<-glmmTMB(fec ~ dayslasttreat+fm_sex_ratio*sex+
                              (1|wg_groupID),
                            family=nbinom2, data = spdat)

## LRT output used in Table 2
anova(modfinal_sr_sex, modfinal_sr_sexint)
