# Supplementary material for: Investigating associations between nematode infection and three measures of sociality in Asian elephants
Source: Behav Ecol Sociobiol. 2022 Jun 24;76(7):87. doi: 10.1007/s00265-022-03192-8 (PMC9232411; doi:10.1007/s00265-022-03192-8)
Supplement: Supplementary file 2 — Supplementary file2 (CSV 7 KB) [file 265_2022_3192_MOESM2_ESM.csv]

id	wg_groupsize	wg_groupsize2	wg_groupID	fm_sex_ratio	solitary	sex.y	agesampling	origin	dayslasttreat	fec	year	sampler
1	6	small	22	0.83	1	F	62.2554141	C	115.73	17	2016	1
1	6	small	22	0.83	1	F	62.34422998	C	148.17	9	2016	1
1	6	small	22	0.83	1	F	62.43578371	C	181.61	24	2016	1
2	7	large	18	0.67	0	F	53.33054073	C	45.88	3	2015	2
2	7	large	23	1	0	F	55.31564682	C	216.05	32	2017	2
2	6	small	44	1	0	F	56.31958932	C	133.0788501	2	2018	2
3	7	large	15	0.57	0	M	52.25823409	W	22.44	0	2015	2
4	6	small	22	0.83	0	F	59.31685147	W	115.73	7	2016	1
4	6	small	22	0.83	0	F	59.40566735	W	148.17	6	2016	1
4	6	small	22	0.83	0	F	59.49722108	W	181.61	1	2016	1
4	6	small	37	0.67	0	F	60.33327858	W	234.05	22	2017	2
5	7	large	23	1	0	F	56.22965092	W	63.88	1	2016	1
5	7	large	23	1	0	F	56.32394251	W	98.32	5	2016	1
6	7	large	14	0.5	0	M	49.54770705	C	20.44	17	2015	2
7	6	small	37	0.67	0	F	49.24607803	W	234.05	18	2017	2
8	7	large	12	0.5	0	M	51.25823409	W	257.93	42	2015	2
9	4	small	4	0.33	0	F	49.40566735	W	406.69	57	2014	3
9	4	small	4	0.33	0	F	49.43972621	W	419.13	30	2014	3
10	7	large	23	1	0	F	55.24607803	W	216.05	99	2017	2
11	6	small	17	1	0	F	48.10918549	C	83.32	52	2015	2
11	7	large	23	1	0	F	50.09429158	C	216.05	79	2017	2
11	6	small	44	1	0	F	51.09823409	C	171.4925394	2	2018	2
12	8	large	7	0.57	0	F	47.25549624	W	307.81	6	2015	2
13	6	small	9	0.67	1	F	46.43972621	C	16.44	8	2015	2
13	6	small	9	0.67	1	F	49.43304586	C	124.644627	4	2018	2
14	8	large	7	0.57	0	F	46.25549624	W	13.44	0	2015	2
15	6	small	26	0.5	1	M	48.32232717	W	55.88	11	2016	1
16	7	large	14	0.5	0	F	46.03953457	C	22.44	1	2015	2
17	7	large	46	0.71	0	F	44.33995893	W	244.93	10	2015	2
17	6	small	47	0.67	0	F	47.33722108	W	125.0843258	14	2018	2
18	10	large	19	0.57	0	F	45.26370979	W	176.61	19	2015	2
19	7	large	48	0.8	0	F	44.46710472	C	342.0157426	0	2018	2
20	5	small	6	0.8	1	F	40.65021218	C	31.44	0	2015	2
21	7	large	14	0.5	0	F	40.03953457	C	22.44	0	2015	2
22	6	small	9	0.67	0	F	38.48079398	C	16.44	7	2015	2
23	7	large	15	0.57	0	F	37.88654346	C	22.44	1	2015	2
24	7	large	43	0.5	0	F	39.90724162	C	132.6391513	3	2018	2
25	7	large	29	0.67	0	F	39.77735797	C	63.88	10	2016	1
26	7	large	29	0.67	0	M	28.10798084	C	56.88	1	2016	1
27	8	large	7	0.57	1	M	26.65842574	C	12.44	0	2015	2
28	7	large	48	0.8	0	F	30.07786448	C	344.0143737	1	2018	2
29	7	large	15	0.57	0	F	25.67879535	C	22.44	1	2015	2
29	6	small	30	0.67	0	F	26.65842574	C	70.88	0	2016	1
30	7	large	14	0.5	1	M	25.97809719	C	236.49	9	2015	2
31	7	large	8	0.57	0	M	25.66116359	C	14.44	1	2015	2
32	7	large	43	0.5	0	F	28.8579603	C	331.1431896	22	2018	2
33	7	large	43	0.5	0	F	27.74603696	C	124.644627	7	2018	2
34	7	large	46	0.71	0	M	24.33327858	C	12.44	5	2015	2
35	7	large	15	0.57	0	M	24.08607803	C	22.44	2	2015	2
36	8	large	7	0.57	0	F	24.22264203	C	12.44	0	2015	2
37	7	large	12	0.5	0	F	22.00821355	C	257.93	272	2015	2
38	7	large	15	0.57	0	F	21.83605749	C	22.44	1	2015	2
38	6	small	30	0.67	0	F	22.81568789	C	380.25	79	2016	1
39	7	large	8	0.57	1	M	21.59819302	C	13.44	0	2015	2
40	8	large	7	0.57	0	M	30.00273785	C	12.44	0	2015	2
41	7	large	8	0.57	0	F	20.25275838	C	14.44	0	2015	2
42	7	large	8	0.57	0	F	17.95345654	C	14.44	2	2015	2
43	7	large	8	0.57	0	F	17.05596167	C	13.44	1	2015	2
44	8	large	7	0.57	0	M	16.94250513	C	13.44	0	2015	2
45	7	large	14	0.5	0	M	15.8415332	C	20.44	8	2015	2
46	7	large	12	0.5	0	M	15.78130048	C	370.69	0	2015	2
47	7	large	21	0.57	0	F	16.45768652	C	62.88	0	2016	1
47	7	large	21	0.57	0	F	16.55471595	C	98.32	2	2016	1
47	7	large	21	0.57	0	F	16.63805613	C	128.76	22	2016	1
48	6	small	30	0.67	0	M	16.10524298	C	70.88	9	2016	1
49	6	small	47	0.67	1	F	17.91118412	C	125.0843258	9	2018	2
50	6	small	10	0.33	0	M	14.57234771	C	16.44	0	2015	2
51	7	large	32	0.57	0	F	13.88807666	C	65.88	15	2016	1
51	7	large	32	0.57	0	F	13.98510609	C	101.32	22	2016	1
51	7	large	32	0.57	0	F	14.06844627	C	131.76	39	2016	1
51	7	large	32	0.57	0	F	14.89629021	C	226.05	17	2017	2
51	6	small	40	0.5	0	F	15.90450376	C	159.0610541	0	2018	2
52	7	large	34	0.43	0	F	13.66116359	C	236.05	15	2017	2
52	6	small	38	0.5	0	F	14.66116359	C	139.63436	16	2018	2
53	6	small	10	0.33	0	F	11.01489391	C	16.44	0	2015	2
53	6	small	25	0.33	0	F	11.9890486	C	62.88	3	2016	1
53	6	small	25	0.33	0	F	12.08607803	C	98.32	11	2016	1
53	6	small	25	0.33	0	F	12.16941821	C	128.76	18	2016	1
53	6	small	25	0.33	0	F	13	C	236.05	15	2017	2
53	6	small	25	0.33	0	F	14	C	139.63436	4	2018	2
54	6	small	24	0.5	0	F	10.99178645	C	63.88	7	2016	1
54	6	small	24	0.5	0	F	11.08881588	C	99.32	32	2016	1
54	6	small	24	0.5	0	F	11.17215606	C	129.76	8	2016	1
54	7	large	34	0.43	0	F	12.00273785	C	236.05	24	2017	2
54	6	small	38	0.5	0	F	13.00273785	C	139.63436	8	2018	2
55	7	large	11	0.43	0	F	10.12287474	C	40.88	2	2015	2
55	6	small	24	0.5	0	F	11.09702943	C	252.49	12	2016	1
55	6	small	24	0.5	0	F	11.19405886	C	287.93	5	2016	1
55	6	small	24	0.5	0	F	11.27739904	C	318.37	61	2016	1
55	7	large	34	0.43	0	F	12.10798084	C	236.05	14	2017	2
55	6	small	38	0.5	0	F	13.10798084	C	139.63436	3	2018	2
56	7	large	31	0.57	0	F	12.62436687	C	229.05	1	2017	2
56	8	large	42	0.63	0	F	13.63805613	C	134.6377823	0	2018	2
57	7	large	32	0.57	0	F	11.07238877	C	65.88	6	2016	1
57	7	large	32	0.57	0	F	11.16668036	C	100.32	8	2016	1
57	7	large	32	0.57	0	F	11.25275838	C	131.76	26	2016	1
57	7	large	32	0.57	0	F	12.08060233	C	226.05	3	2017	2
57	6	small	40	0.5	0	F	13.08881588	C	122.6459959	0	2018	2
58	7	large	21	0.57	0	M	10.79104723	C	62.88	3	2016	1
58	7	large	21	0.57	0	M	10.88807666	C	98.32	3	2016	1
58	7	large	21	0.57	0	M	10.97141684	C	128.76	16	2016	1
58	6	small	33	0.5	0	M	11.79926078	C	229.05	16	2017	2
59	6	small	25	0.33	0	M	10.89355236	C	76.88	21	2016	1
59	6	small	25	0.33	0	M	10.99058179	C	112.32	17	2016	1
59	6	small	25	0.33	0	M	11.07392197	C	142.76	8	2016	1
59	6	small	25	0.33	0	M	11.90450376	C	236.05	11	2017	2
60	6	small	35	0.2	0	F	11.83331964	C	95.29	11	2017	2
61	5	small	27	0.6	0	F	10.863436	C	55.88	3	2016	1
61	5	small	27	0.6	0	F	10.94677618	C	86.32	5	2016	1
61	5	small	27	0.6	0	F	11.86069815	C	111.29	10	2017	2
62	5	small	27	0.6	0	F	10.05749487	C	55.88	4	2016	1
62	5	small	27	0.6	0	F	10.14083504	C	86.32	3	2016	1
62	5	small	27	0.6	0	F	11.05475702	C	111.29	22	2017	2
63	7	large	31	0.57	0	M	11.78557153	C	220.05	6	2017	2
63	8	large	42	0.63	0	M	12.79926078	C	134.6377823	1	2018	2
64	7	large	32	0.57	0	M	10.07512663	C	65.88	56	2016	1
64	7	large	32	0.57	0	M	10.17215606	C	101.32	82	2016	1
64	7	large	32	0.57	0	M	10.25549624	C	131.76	85	2016	1
64	7	large	32	0.57	0	M	11.08334018	C	226.05	19	2017	2
64	6	small	40	0.5	0	M	12.09155373	C	122.6459959	10	2018	2
65	6	small	25	0.33	0	M	12.09155373	C	194.4767967	0	2018	2
66	6	small	33	0.5	0	M	10.16394251	C	229.05	48	2017	2
66	5	small	41	0.6	0	M	11.17215606	C	122.6459959	36	2018	2
67	6	small	36	0.5	0	F	10.7213963	C	101.29	0	2017	2
68	6	small	33	0.5	0	F	10.72960986	C	229.05	18	2017	2
68	5	small	41	0.6	0	F	11.73782341	C	200.4726899	8	2018	2
69	6	small	40	0.5	0	M	10.39077344	C	132.6391513	3	2018	2
70	7	large	34	0.43	0	M	10.29648186	C	236.05	15	2017	2
70	6	small	38	0.5	0	M	11.29648186	C	139.63436	16	2018	2
71	6	small	40	0.5	1	M	37.24334018	W	122.6459959	0	2018	2
